# Supplementary material for: The toothless pterosaur Jidapterus edentus (Pterodactyloidea: Azhdarchoidea) from the Early Cretaceous Jehol Biota and its paleoecological implications
Source: PLoS One. 2017 Sep 26;12(9):e0185486. doi: 10.1371/journal.pone.0185486 (PMC5614613; doi:10.1371/journal.pone.0185486)
Supplement: S1 Table — (XLSX) [file pone.0185486.s005.xlsx]

## Sheet: Sheet1
Node Number	Branch length	Bremer Score	Bootstrap Score	Jacknife Score
0	0	-	-	-
1	8.074	-	-	-
2	5.912	-	-	-
3	5.266	-	-	-
4	6.198	-	-	-
5	0.977	-	-	-
6	1.676	-	-	-
7	1.385	-	-	-
8	0.048	-	-	-
9	4.121	-	-	-
10	2.855	-	-	-
11	3.038	-	-	-
12	3.62	-	-	-
13	5.46	-	-	-
14	0	-	-	-
15	1.289	-	-	-
16	1.321	-	-	-
17	2.681	-	-	-
18	0.016	-	-	-
19	3.008	-	-	-
20	1	-	-	-
21	0	-	-	-
22	4.674	-	-	-
23	1.97	-	-	-
24	8.888	-	-	-
25	0	-	-	-
26	5.029	-	-	-
27	6.535	-	-	-
28	3.84	-	-	-
29	2.857	-	-	-
30	7.928	-	-	-
31	2.299	-	-	-
32	3.104	-	-	-
33	4.232	-	-	-
34	2.06	-	-	-
35	1.319	-	-	-
36	5.057	-	-	-
37	2.133	-	-	-
38	2.194	-	-	-
39	1.339	-	-	-
40	1.326	-	-	-
41	0.717	-	-	-
42	1.618	-	-	-
43	1	-	-	-
44	7.087	-	-	-
45	0.016	-	-	-
46	0	-	-	-
47	0	-	-	-
48	0.002	-	-	-
49	2.195	-	-	-
50	0.904	-	-	-
51	0.162	-	-	-
52	2.174	-	-	-
53	3.755	-	-	-
54	11.64	-	-	-
55	0.699	-	-	-
56	0.166	-	-	-
57	0.114	-	-	-
58	2.635	-	-	-
59	2.107	-	-	-
60	7.394	-	-	-
61	2.547	-	-	-
62	0	-	-	-
63	2.755	-	-	-
64	0.91	-	-	-
65	0.599	-	-	-
66	3.885	-	-	-
67	2	-	-	-
68	0.11	-	-	-
69	0.567	-	-	-
70	0.137	-	-	-
71	0	-	-	-
72	0	-	-	-
73	0	-	-	-
74	0	-	-	-
75	1	-	-	-
76	0	-	-	-
77	0.128	-	-	-
78	3.571	-	-	-
79	1.908	-	-	-
80	2.328	-	-	-
81	0	-	-	-
82	0.089	-	-	-
83	2.094	-	-	-
84	4.176	-	-	-
85	0	-	-	-
86	0.527	-	-	-
87	0.908	-	-	-
88	0.021	-	-	-
89	1.622	-	-	-
90	0.747	-	-	-
91	1.613	-	-	-
92	1.471	-	-	-
93	0.586	-	-	-
94	0	-	-	-
95	1	-	-	-
96	0.02	-	-	-
97	0	-	-	-
98	0.224	-	-	-
99	4.573	-	-	-
100	1.004	-	-	-
101	2.837	-	-	-
102	0.042	-	-	-
103	0.189	-	-	-
104	0.357	-	-	-
105	0.424	-	-	-
106	0.209	-	-	-
107	1.633	-	-	-
108	1.811	-	-	-
109	0.772	-	-	-
110	2.97	-	-	-
111	1.419	-	-	-
112	1.019	-	-	-
113	1.008	-	-	-
114	0.012	-	-	-
115	0.388	-	-	-
116	2.253	-	-	-
117	0.01	-	-	-
118	0.101	-	-	-
119	2.076	-	-	-
120	4.274	-	-	-
121	1.526	-	-	-
122	1.06	-	-	-
123	0	-	-	-
124	0.635	-	-	-
125	1.267	-	-	-
126	0.102	-	-	-
127	0	-	-	-
128	0.97	-	-	-
129	2	-	-	-
130	0.21	-	-	-
131	0	-	-	-
132	root	root	root	root
133	0	-	100	100
134	2.469	1.683	38	41
135	10.446	6.728	81	80
136	2.093	9.849	84	83
137	2.002	9.162	61	62
138	4.038		57	56
139	2.125		51	56
140	1.424		16	21
141	0.982		71	69
142	5.054		91	95
143	2.169		65	68
144	2		19	23
145	1		16	17
146	18.137		58	55
147	10.935		98	98
148	9.526		33	35
149	2.033		91	92
150	1		64	67
151	4.343		64	69
152	4.12		25	33
153	3.605		9	8
154	4.346		16	13
155	3.005		41	47
156	13.628		34	35
157	2		45	53
158	5.355		45	53
159	2.101		15	11
160	3.113		4	5
161	2.397		30	28
162	1.461		41	48
163	0.295		9	15
164	1.512		1	3
165	4.21		9	12
166	3.181		8	2
167	5.579		30	27
168	1.389		3	3
169	0.294		1	2
170	1.5		12	17
171	8.525		95	95
172	2.114		9	8
173	1.16		35	45
174	1.01		24	21
175	1		24	25
176	2		71	71
177	2.02		74	74
178	0.15		52	53
179	4		18	23
180	0.113		12	6
181	1		16	21
182	2		25	28
183	5.502		56	65
184	5.232		53	62
185	2.158		36	50
186	5.29		55	62
187	4.53		7	13
188	7.812		94	95
189	1.028		18	22
190	4.192		39	49
191	5.566		48	54
192	1.178		43	48
193	7.898		82	87
194	1		31	31
195	1.08		66	60
196	7.864		25	26
197	1		32	35
198	6		69	77
199	5.407		22	35
200	1.091		10	17
201	1		6	10
202	11.397		2	3
203	15.148		26	25
204	1.022		31	33
205	1.031		45	46
206	2.159		2	4
207	2.09		7	7
208	3.102		31	44
209	1		61	59
210	2		47	53
211	1		12	12
212	1		64	66
213	2		62	65
214	5.163		74	78
215	4		70	74
216	2		24	37
217	1		22	22
218	1		31	28
219	18.344		78	77
220	4.097		94	95
221	1.373		93	94
222	1		57	57
223	1		47	47
224	2.912		7	7
225	1		5	5
226	1		11	10
227	0.201		49	50
228	1		10	11
229	1		13	10
230	1.02		47	49
231	2.035		30	31
232	3.318		1	0
233	1		7	2
234	1		12	15
235	16.43		18	25
236	1.148		18	21
237	2		5	9
238	1.224		52	56
239	3.033		50	50
240	2		28	25
241	0.409		9	14
242	2		69	71
243	13.366		79	81
244	4.212		5	5
245	4.399		9	8
246	2.388		83	85
247	1		59	61
248	5.231		20	23
249	0.237		56	56
250	2.065		35	34
251	1.06		29	31
252	2.007		32	34
253	5.186		13	16
254	0.122		1	8
255	1.003		53	53
256	1		27	28
257	1.26		25	20
258	1		28	27
259	0.245		18	9

## Sheet: Sheet2
0	8.074	5.912	5.266	6.198	0.977	1.676	1.385	0.048	4.121
2.855	3.038	3.62	5.46	0	1.289	1.321	2.681	0.016	3.008
1	0	4.674	1.97	8.888	0	5.029	6.535	3.84	2.857
7.928	2.299	3.104	4.232	2.06	1.319	5.057	2.133	2.194	1.339
1.326	0.717	1.618	1	7.087	0.016	0	0	0.002	2.195
0.904	0.162	2.174	3.755	11.64	0.699	0.166	0.114	2.635	2.107
7.394	2.547	0	2.755	0.91	0.599	3.885	2	0.11	0.567
0.137	0	0	0	0	1	0	0.128	3.571	1.908
2.328	0	0.089	2.094	4.176	0	0.527	0.908	0.021	1.622
0.747	1.613	1.471	0.586	0	1	0.02	0	0.224	4.573
1.004	2.837	0.042	0.189	0.357	0.424	0.209	1.633	1.811	0.772
2.97	1.419	1.019	1.008	0.012	0.388	2.253	0.01	0.101	2.076
4.274	1.526	1.06	0	0.635	1.267	0.102	0	0.97	2
0.21	0	root	0	2.469	10.446	2.093	2.002	4.038	2.125
1.424	0.982	5.054	2.169	2	1	18.137	10.935	9.526	2.033
1	4.343	4.12	3.605	4.346	3.005	13.628	2	5.355	2.101
3.113	2.397	1.461	0.295	1.512	4.21	3.181	5.579	1.389	0.294
1.5	8.525	2.114	1.16	1.01	1	2	2.02	0.15	4
0.113	1	2	5.502	5.232	2.158	5.29	4.53	7.812	1.028
4.192	5.566	1.178	7.898	1	1.08	7.864	1	6	5.407
1.091	1	11.397	15.148	1.022	1.031	2.159	2.09	3.102	1
2	1	1	2	5.163	4	2	1	1	18.344
4.097	1.373	1	1	2.912	1	1	0.201	1	1
1.02	2.035	3.318	1	1	16.43	1.148	2	1.224	3.033
2	0.409	2	13.366	4.212	4.399	2.388	1	5.231	0.237
2.065	1.06	2.007	5.186	0.122	1.003	1	1.26	1	0.245

## Sheet: Sheet3
0
8.074
5.912
5.266
6.198
0.977
1.676
1.385
0.048
4.121
2.855
3.038
3.62
5.46
0
1.289
1.321
2.681
0.016
3.008
1
0
4.674
1.97
8.888
0
5.029
6.535
3.84
2.857
7.928
2.299
3.104
4.232
2.06
1.319
5.057
2.133
2.194
1.339
1.326
0.717
1.618
1
7.087
0.016
0
0
0.002
2.195
0.904
0.162
2.174
3.755
11.64
0.699
0.166
0.114
2.635
2.107
7.394
2.547
0
2.755
0.91
0.599
3.885
2
0.11
0.567
0.137
0
0
0
0
1
0
0.128
3.571
1.908
2.328
0
0.089
2.094
4.176
0
0.527
0.908
0.021
1.622
0.747
1.613
1.471
0.586
0
1
0.02
0
0.224
4.573
1.004
2.837
0.042
0.189
0.357
0.424
0.209
1.633
1.811
0.772
2.97
1.419
1.019
1.008
0.012
0.388
2.253
0.01
0.101
2.076
4.274
1.526
1.06
0
0.635
1.267
0.102
0
0.97
2
0.21
0
root
0
2.469
10.446
2.093
2.002
4.038
2.125
1.424
0.982
5.054
2.169
2
1
18.137
10.935
9.526
2.033
1
4.343
4.12
3.605
4.346
3.005
13.628
2
5.355
2.101
3.113
2.397
1.461
0.295
1.512
4.21
3.181
5.579
1.389
0.294
1.5
8.525
2.114
1.16
1.01
1
2
2.02
0.15
4
0.113
1
2
5.502
5.232
2.158
5.29
4.53
7.812
1.028
4.192
5.566
1.178
7.898
1
1.08
7.864
1
6
5.407
1.091
1
11.397
15.148
1.022
1.031
2.159
2.09
3.102
1
2
1
1
2
5.163
4
2
1
1
18.344
4.097
1.373
1
1
2.912
1
1
0.201
1
1
1.02
2.035
3.318
1
1
16.43
1.148
2
1.224
3.033
2
0.409
2
13.366
4.212
4.399
2.388
1
5.231
0.237
2.065
1.06
2.007
5.186
0.122
1.003
1
1.26
1
0.245
